# Supplementary material for: 17β-Estradiol Modulates Gene Expression in the Female Mouse Cerebral Cortex
Source: PLoS One. 2014 Nov 5;9(11):e111975. doi: 10.1371/journal.pone.0111975 (PMC4221195; doi:10.1371/journal.pone.0111975)
Supplement: Table S1 — 88 E2-responsive genes in the cerebral cortex. (XLSX) [file pone.0111975.s002.xlsx]

## Sheet: Sheet1
Supplementary Table 1. E2 regulated genes
Ensembl_GeneID	symbol	description	logCPM	FC_E2.vs.oil	PValue_E2.vs.oil	FDR_E2.vs.oil
ENSMUSG00000040950	Mgl2	macrophage galactose N-acetyl-galactosamine specific lectin 2 [Source:MGI Symbol;Acc:MGI:2385729]	-0.185218	3.50381	5.24648e-10	2.60715e-06
ENSMUSG00000033383	Rtp1	receptor transporter protein 1 [Source:MGI Symbol;Acc:MGI:2685450]	-0.41644	2.81568	7.34545e-06	0.00426467
ENSMUSG00000032691	Nlrp3	NLR family, pyrin domain containing 3 [Source:MGI Symbol;Acc:MGI:2653833]	0.750827	1.9712	2.66597e-06	0.00198722
ENSMUSG00000027322	Siglec1	sialic acid binding Ig-like lectin 1, sialoadhesin [Source:MGI Symbol;Acc:MGI:99668]	0.830341	1.92141	0.000282626	0.0481092
ENSMUSG00000019232	Agxt2l1	alanine-glyoxylate aminotransferase 2-like 1 [Source:MGI Symbol;Acc:MGI:1919010]	4.58817	1.78315	1.41607e-08	3.10763e-05
ENSMUSG00000086219	2410137F16Rik	RIKEN cDNA 2410137F16 gene [Source:MGI Symbol;Acc:MGI:1924048]	1.03809	1.68732	6.81929e-05	0.0195504
ENSMUSG00000001930	Vwf	Von Willebrand factor homolog [Source:MGI Symbol;Acc:MGI:98941]	5.53816	1.58624	1.45918e-08	3.10763e-05
ENSMUSG00000029452	Tmem116	transmembrane protein 116 [Source:MGI Symbol;Acc:MGI:1924712]	1.87447	1.40397	0.000179454	0.0379286
ENSMUSG00000000489	Pdgfb	platelet derived growth factor, B polypeptide [Source:MGI Symbol;Acc:MGI:97528]	5.38074	1.34179	5.90604e-12	8.80473e-08
ENSMUSG00000041308	Sntb2	syntrophin, basic 2 [Source:MGI Symbol;Acc:MGI:101771]	3.87747	1.3303	3.26772e-05	0.0124911
ENSMUSG00000037362	Nov	nephroblastoma overexpressed gene [Source:MGI Symbol;Acc:MGI:109185]	6.82268	1.29151	2.22176e-05	0.0102096
ENSMUSG00000007613	Tgfbr1	transforming growth factor, beta receptor I [Source:MGI Symbol;Acc:MGI:98728]	5.16145	1.28444	9.526e-11	7.10068e-07
ENSMUSG00000031530	Dusp4	dual specificity phosphatase 4 [Source:MGI Symbol;Acc:MGI:2442191], aka: MKP2	3.79839	1.28338	0.000179635	0.0379286
ENSMUSG00000038894	Irs2	insulin receptor substrate 2 [Source:MGI Symbol;Acc:MGI:109334]	5.63248	1.28326	3.31574e-06	0.00224687
ENSMUSG00000026141	Col19a1	collagen, type XIX, alpha 1 [Source:MGI Symbol;Acc:MGI:1095415]	4.45128	1.27415	0.000282346	0.0481092
ENSMUSG00000045314	Sowahb	sosondowah ankyrin repeat domain family member B [Source:MGI Symbol;Acc:MGI:1925338]	4.77219	1.24545	0.00020655	0.0394775
ENSMUSG00000030103	Bhlhe40	basic helix-loop-helix family, member e40 [Source:MGI Symbol;Acc:MGI:1097714]	7.27362	1.24009	6.44205e-06	0.00400159
ENSMUSG00000016624	Phf21b	PHD finger protein 21B [Source:MGI Symbol;Acc:MGI:2443812]	4.14094	1.23044	7.45298e-05	0.0205758
ENSMUSG00000022237	Ankrd33b	ankyrin repeat domain 33B [Source:MGI Symbol;Acc:MGI:1917904]	7.10826	1.19154	1.46487e-05	0.00705864
ENSMUSG00000015852	Fcrls	Fc receptor-like S, scavenger receptor [Source:MGI Symbol;Acc:MGI:1933397]	4.74967	1.18776	0.000134753	0.0302853
ENSMUSG00000063919	Srrm4	serine/arginine repetitive matrix 4 [Source:MGI Symbol;Acc:MGI:1916205]	5.86907	1.1862	1.80181e-06	0.00167948
ENSMUSG00000002028	Mll1	myeloid/lymphoid or mixed-lineage leukemia 1 [Source:MGI Symbol;Acc:MGI:96995]	7.88095	1.18322	2.877e-06	0.0020424
ENSMUSG00000005580	Adcy9	adenylate cyclase 9 [Source:MGI Symbol;Acc:MGI:108450]	6.15065	1.1799	6.37217e-05	0.018851
ENSMUSG00000021750	Fam107a	family with sequence similarity 107, member A [Source:MGI Symbol;Acc:MGI:3041256]	8.59227	1.17657	4.43004e-05	0.0157245
ENSMUSG00000022797	Tfrc	transferrin receptor [Source:MGI Symbol;Acc:MGI:98822]	7.07638	1.17488	2.02047e-06	0.00167948
ENSMUSG00000028634	Hivep3	human immunodeficiency virus type I enhancer binding protein 3 [Source:MGI Symbol;Acc:MGI:106589]	6.82741	1.16576	2.25997e-05	0.0102096
ENSMUSG00000020032	Nuak1	NUAK family, SNF1-like kinase, 1 [Source:MGI Symbol;Acc:MGI:1925226]	6.71501	1.16374	1.20228e-06	0.00128026
ENSMUSG00000020387	Phf15	PHD finger protein 15 [Source:MGI Symbol;Acc:MGI:1924151]	6.73434	1.15912	9.27138e-07	0.00125653
ENSMUSG00000020601	Trib2	tribbles homolog 2 (Drosophila) [Source:MGI Symbol;Acc:MGI:2145021]	5.63324	1.15606	4.98213e-05	0.0165053
ENSMUSG00000021701	Plk2	polo-like kinase 2 [Source:MGI Symbol;Acc:MGI:1099790]	7.68232	1.14976	8.77121e-05	0.0221629
ENSMUSG00000001151	Pcnt	pericentrin (kendrin) [Source:MGI Symbol;Acc:MGI:102722]	5.39964	1.14787	0.000193357	0.0379286
ENSMUSG00000034832	Tet3	tet methylcytosine dioxygenase 3 [Source:MGI Symbol;Acc:MGI:2446229]	6.43634	1.14724	4.82425e-05	0.0163454
ENSMUSG00000062209	Erbb4	v-erb-a erythroblastic leukemia viral oncogene homolog 4 (avian) [Source:MGI Symbol;Acc:MGI:104771]	6.62319	1.14575	0.000241334	0.0440668
ENSMUSG00000025586	Cpeb1	cytoplasmic polyadenylation element binding protein 1 [Source:MGI Symbol;Acc:MGI:108442]	6.50851	1.14431	0.000136109	0.0302853
ENSMUSG00000038664	Herc1	hect (homologous to the E6-AP (UBE3A) carboxyl terminus) domain and RCC1 (CHC1)-like domain (RLD) 1 [Source:MGI Symbol;Acc:MGI:2384589]	8.19324	1.14186	0.000201404	0.0389939
ENSMUSG00000035329	Fbxo33	F-box protein 33 [Source:MGI Symbol;Acc:MGI:1917861]	5.79208	1.14055	0.000107916	0.0255366
ENSMUSG00000025278	Flnb	filamin, beta [Source:MGI Symbol;Acc:MGI:2446089]	6.83489	1.13459	0.000259538	0.0463329
ENSMUSG00000045671	Spred2	sprouty-related, EVH1 domain containing 2 [Source:MGI Symbol;Acc:MGI:2150019]	6.89913	1.13113	9.7171e-05	0.0234271
ENSMUSG00000043460	Elfn2	leucine rich repeat and fibronectin type III, extracellular 2 [Source:MGI Symbol;Acc:MGI:3608416]	6.67101	1.12749	6.44891e-05	0.018851
ENSMUSG00000026812	Tsc1	tuberous sclerosis 1 [Source:MGI Symbol;Acc:MGI:1929183]	6.55412	1.11766	5.39744e-05	0.0174924
ENSMUSG00000038375	Trp53inp2	transformation related protein 53 inducible nuclear protein 2 [Source:MGI Symbol;Acc:MGI:1915978]	7.77813	-1.11648	0.000191495	0.0379286
ENSMUSG00000050953	Gja1	gap junction protein, alpha 1 [Source:MGI Symbol;Acc:MGI:95713]	7.41742	-1.12371	0.000242385	0.0440668
ENSMUSG00000026701	Prdx6	peroxiredoxin 6 [Source:MGI Symbol;Acc:MGI:894320]	7.38682	-1.12446	0.000231141	0.0430731
ENSMUSG00000025745	Hadha	hydroxyacyl-Coenzyme A dehydrogenase/3-ketoacyl-Coenzyme A thiolase/enoyl-Coenzyme A hydratase (trifunctional protein), alpha subunit [Source:MGI Symbol;Acc:MGI:2135593]	6.00141	-1.13329	6.07974e-05	0.0186853
ENSMUSG00000008035	Mid1ip1	Mid1 interacting protein 1 (gastrulation specific G12-like (zebrafish)) [Source:MGI Symbol;Acc:MGI:1915291]	5.99533	-1.14246	0.000190667	0.0379286
ENSMUSG00000029838	Ptn	pleiotrophin [Source:MGI Symbol;Acc:MGI:97804]	7.54419	-1.15424	4.40784e-05	0.0157245
ENSMUSG00000032349	Elovl5	ELOVL family member 5, elongation of long chain fatty acids (yeast) [Source:MGI Symbol;Acc:MGI:1916051]	6.20076	-1.15553	2.7997e-05	0.0110467
ENSMUSG00000053062	Jam2	junction adhesion molecule 2 [Source:MGI Symbol;Acc:MGI:1933820]	5.60408	-1.17152	2.58814e-05	0.011024
ENSMUSG00000035674	Ndufa3	NADH dehydrogenase (ubiquinone) 1 alpha subcomplex, 3 [Source:MGI Symbol;Acc:MGI:1913341]	5.09896	-1.17357	8.48023e-05	0.0217971
ENSMUSG00000003528	Slc25a1	solute carrier family 25 (mitochondrial carrier, citrate transporter), member 1 [Source:MGI Symbol;Acc:MGI:1345283]	4.96346	-1.17533	5.91061e-05	0.0186853
ENSMUSG00000035314	Gdpd5	glycerophosphodiester phosphodiesterase domain containing 5 [Source:MGI Symbol;Acc:MGI:2686926]	5.32913	-1.17541	0.0001252	0.0287152
ENSMUSG00000010064	Slc38a3	solute carrier family 38, member 3 [Source:MGI Symbol;Acc:MGI:1923507]	6.32384	-1.17667	0.000283155	0.0481092
ENSMUSG00000026879	Gsn	gelsolin [Source:MGI Symbol;Acc:MGI:95851]	5.82498	-1.18252	1.46779e-05	0.00705864
ENSMUSG00000031775	Pllp	plasma membrane proteolipid [Source:MGI Symbol;Acc:MGI:1915051]	5.44264	-1.18484	0.000152133	0.033353
ENSMUSG00000020099	Unc5b	unc-5 homolog B (C. elegans) [Source:MGI Symbol;Acc:MGI:894703]	5.08588	-1.18597	7.77378e-05	0.0210712
ENSMUSG00000032060	Cryab	crystallin, alpha B [Source:MGI Symbol;Acc:MGI:88516]	6.12518	-1.18827	1.97511e-06	0.00167948
ENSMUSG00000000202	Btbd17	BTB (POZ) domain containing 17 [Source:MGI Symbol;Acc:MGI:1919264]	4.37833	-1.19932	7.06557e-05	0.0198742
ENSMUSG00000006517	Mvd	mevalonate (diphospho) decarboxylase [Source:MGI Symbol;Acc:MGI:2179327]	4.21058	-1.20804	0.000283982	0.0481092
ENSMUSG00000040759	Cmtm5	CKLF-like MARVEL transmembrane domain containing 5 [Source:MGI Symbol;Acc:MGI:2447164]	4.70501	-1.21205	5.93145e-06	0.00384461
ENSMUSG00000006782	Cnp	2',3'-cyclic nucleotide 3' phosphodiesterase [Source:MGI Symbol;Acc:MGI:88437]	8.05369	-1.216	2.34735e-05	0.0102924
ENSMUSG00000033579	Fa2h	fatty acid 2-hydroxylase [Source:MGI Symbol;Acc:MGI:2443327]	5.08796	-1.21635	0.000219482	0.0414183
ENSMUSG00000011884	Gltp	glycolipid transfer protein [Source:MGI Symbol;Acc:MGI:1929253]	5.07585	-1.22217	9.74297e-05	0.0234271
ENSMUSG00000020432	Tcn2	transcobalamin 2 [Source:MGI Symbol;Acc:MGI:98534]	4.29701	-1.22546	8.31541e-05	0.0217971
ENSMUSG00000044986	Tst	thiosulfate sulfurtransferase, mitochondrial [Source:MGI Symbol;Acc:MGI:98852]	4.07157	-1.2312	9.81157e-06	0.00522396
ENSMUSG00000018102	Hist1h2bc	histone cluster 1, H2bc [Source:MGI Symbol;Acc:MGI:1915274]	3.75951	-1.24028	0.000122911	0.0286306
ENSMUSG00000036634	Mag	myelin-associated glycoprotein [Source:MGI Symbol;Acc:MGI:96912]	7.18306	-1.25042	2.04852e-06	0.00167948
ENSMUSG00000037010	Apln	apelin [Source:MGI Symbol;Acc:MGI:1353624]	5.53457	-1.25121	7.43771e-06	0.00426467
ENSMUSG00000022122	Ednrb	endothelin receptor type B [Source:MGI Symbol;Acc:MGI:102720]	5.68762	-1.26221	2.73738e-05	0.0110467
ENSMUSG00000013523	Bcas1	breast carcinoma amplified sequence 1 [Source:MGI Symbol;Acc:MGI:1924210]	7.00117	-1.26621	1.24882e-08	3.10763e-05
ENSMUSG00000032854	Ugt8a	UDP galactosyltransferase 8A [Source:MGI Symbol;Acc:MGI:109522]	5.62835	-1.2684	0.000184917	0.0379286
ENSMUSG00000027215	Cd82	CD82 antigen [Source:MGI Symbol;Acc:MGI:104651]	3.95199	-1.27213	1.12596e-05	0.00578819
ENSMUSG00000024411	Aqp4	aquaporin 4 [Source:MGI Symbol;Acc:MGI:107387]	7.02071	-1.27632	3.54056e-07	0.000586474
ENSMUSG00000027962	Vcam1	vascular cell adhesion molecule 1 [Source:MGI Symbol;Acc:MGI:98926]	4.85005	-1.28112	4.56851e-05	0.0158389
ENSMUSG00000020932	Gfap	glial fibrillary acidic protein [Source:MGI Symbol;Acc:MGI:95697]	6.99222	-1.30544	1.11659e-06	0.00128026
ENSMUSG00000070392	Gm20634	predicted gene 20634 [Source:MGI Symbol;Acc:MGI:5313081]	2.5737	-1.31566	6.14154e-05	0.0186853
ENSMUSG00000043448	Gjc2	gap junction protein, gamma 2 [Source:MGI Symbol;Acc:MGI:2153060]	3.75992	-1.34298	3.25378e-07	0.000586474
ENSMUSG00000018459	Slc13a3	solute carrier family 13 (sodium-dependent dicarboxylate transporter), member 3 [Source:MGI Symbol;Acc:MGI:2149635]	4.34231	-1.363	3.70177e-05	0.0137965
ENSMUSG00000050666	Vstm4	V-set and transmembrane domain containing 4 [Source:MGI Symbol;Acc:MGI:2444633]	2.13275	-1.38817	0.000187286	0.0379286
ENSMUSG00000026697	Myoc	myocilin [Source:MGI Symbol;Acc:MGI:1202864]	4.58322	-1.38944	2.14047e-06	0.00167948
ENSMUSG00000027848	Olfml3	olfactomedin-like 3 [Source:MGI Symbol;Acc:MGI:1914877]	4.01412	-1.41038	1.88453e-09	7.02365e-06
ENSMUSG00000039323	Igfbp2	insulin-like growth factor binding protein 2 [Source:MGI Symbol;Acc:MGI:96437]	5.20067	-1.45281	6.06162e-07	0.000903667
ENSMUSG00000044734	Serpinb1a	serine (or cysteine) peptidase inhibitor, clade B, member 1a [Source:MGI Symbol;Acc:MGI:1913472]	2.71519	-1.48467	2.81577e-05	0.0110467
ENSMUSG00000019874	Fabp7	fatty acid binding protein 7, brain [Source:MGI Symbol;Acc:MGI:101916]	3.63397	-1.58138	1.01902e-06	0.00126596
ENSMUSG00000069516	Lyz2	lysozyme 2 [Source:MGI Symbol;Acc:MGI:96897]	2.68928	-1.69863	7.72667e-06	0.00426626
ENSMUSG00000020914	Top2a	topoisomerase (DNA) II alpha [Source:MGI Symbol;Acc:MGI:98790]	0.976366	-1.70165	8.38244e-05	0.0217971
ENSMUSG00000031506	Ptpn7	protein tyrosine phosphatase, non-receptor type 7 [Source:MGI Symbol;Acc:MGI:2156893]	0.720906	-1.73279	0.000261065	0.0463329
ENSMUSG00000035551	Igfbpl1	insulin-like growth factor binding protein-like 1 [Source:MGI Symbol;Acc:MGI:1933198]	0.443359	-2.32568	9.17554e-05	0.0227982
ENSMUSG00000021803	Cdhr1	cadherin-related family member 1 [Source:MGI Symbol;Acc:MGI:2157782]	3.32868	-2.75172	0.000190967	0.0379286

## Sheet: Sheet2
Ensemble ID	Gene name	Description	Fold Change	FDR p-Value
ENSMUSG00000040950	Mgl2	macrophage galactose N-acetyl-galactosamine specific lectin 2 [Source:MGI Symbol;Acc:MGI:2385729]	3.50381	2.60715e-06
ENSMUSG00000033383	Rtp1	receptor transporter protein 1 [Source:MGI Symbol;Acc:MGI:2685450]	2.81568	0.00426467
ENSMUSG00000032691	Nlrp3	NLR family, pyrin domain containing 3 [Source:MGI Symbol;Acc:MGI:2653833]	1.9712	0.00198722
ENSMUSG00000027322	Siglec1	sialic acid binding Ig-like lectin 1, sialoadhesin [Source:MGI Symbol;Acc:MGI:99668]	1.92141	0.0481092
ENSMUSG00000019232	Agxt2l1	alanine-glyoxylate aminotransferase 2-like 1 [Source:MGI Symbol;Acc:MGI:1919010]	1.78315	3.10763e-05
ENSMUSG00000086219	2410137F16Rik	RIKEN cDNA 2410137F16 gene [Source:MGI Symbol;Acc:MGI:1924048]	1.68732	0.0195504
ENSMUSG00000001930	Vwf	Von Willebrand factor homolog [Source:MGI Symbol;Acc:MGI:98941]	1.58624	3.10763e-05
ENSMUSG00000029452	Tmem116	transmembrane protein 116 [Source:MGI Symbol;Acc:MGI:1924712]	1.40397	0.0379286
ENSMUSG00000000489	Pdgfb	platelet derived growth factor, B polypeptide [Source:MGI Symbol;Acc:MGI:97528]	1.34179	8.80473e-08
ENSMUSG00000041308	Sntb2	syntrophin, basic 2 [Source:MGI Symbol;Acc:MGI:101771]	1.3303	0.0124911
ENSMUSG00000037362	Nov	nephroblastoma overexpressed gene [Source:MGI Symbol;Acc:MGI:109185]	1.29151	0.0102096
ENSMUSG00000007613	Tgfbr1	transforming growth factor, beta receptor I [Source:MGI Symbol;Acc:MGI:98728]	1.28444	7.10068e-07
ENSMUSG00000031530	Dusp4	dual specificity phosphatase 4 [Source:MGI Symbol;Acc:MGI:2442191], aka: MKP2	1.28338	0.0379286
ENSMUSG00000038894	Irs2	insulin receptor substrate 2 [Source:MGI Symbol;Acc:MGI:109334]	1.28326	0.00224687
ENSMUSG00000026141	Col19a1	collagen, type XIX, alpha 1 [Source:MGI Symbol;Acc:MGI:1095415]	1.27415	0.0481092
ENSMUSG00000045314	Sowahb	sosondowah ankyrin repeat domain family member B [Source:MGI Symbol;Acc:MGI:1925338]	1.24545	0.0394775
ENSMUSG00000030103	Bhlhe40	basic helix-loop-helix family, member e40 [Source:MGI Symbol;Acc:MGI:1097714]	1.24009	0.00400159
ENSMUSG00000016624	Phf21b	PHD finger protein 21B [Source:MGI Symbol;Acc:MGI:2443812]	1.23044	0.0205758
ENSMUSG00000022237	Ankrd33b	ankyrin repeat domain 33B [Source:MGI Symbol;Acc:MGI:1917904]	1.19154	0.00705864
ENSMUSG00000015852	Fcrls	Fc receptor-like S, scavenger receptor [Source:MGI Symbol;Acc:MGI:1933397]	1.18776	0.0302853
ENSMUSG00000063919	Srrm4	serine/arginine repetitive matrix 4 [Source:MGI Symbol;Acc:MGI:1916205]	1.1862	0.00167948
ENSMUSG00000002028	Mll1	myeloid/lymphoid or mixed-lineage leukemia 1 [Source:MGI Symbol;Acc:MGI:96995]	1.18322	0.0020424
ENSMUSG00000005580	Adcy9	adenylate cyclase 9 [Source:MGI Symbol;Acc:MGI:108450]	1.1799	0.018851
ENSMUSG00000021750	Fam107a	family with sequence similarity 107, member A [Source:MGI Symbol;Acc:MGI:3041256]	1.17657	0.0157245
ENSMUSG00000022797	Tfrc	transferrin receptor [Source:MGI Symbol;Acc:MGI:98822]	1.17488	0.00167948
ENSMUSG00000028634	Hivep3	human immunodeficiency virus type I enhancer binding protein 3 [Source:MGI Symbol;Acc:MGI:106589]	1.16576	0.0102096
ENSMUSG00000020032	Nuak1	NUAK family, SNF1-like kinase, 1 [Source:MGI Symbol;Acc:MGI:1925226]	1.16374	0.00128026
ENSMUSG00000020387	Phf15	PHD finger protein 15 [Source:MGI Symbol;Acc:MGI:1924151]	1.15912	0.00125653
ENSMUSG00000020601	Trib2	tribbles homolog 2 (Drosophila) [Source:MGI Symbol;Acc:MGI:2145021]	1.15606	0.0165053
ENSMUSG00000021701	Plk2	polo-like kinase 2 [Source:MGI Symbol;Acc:MGI:1099790]	1.14976	0.0221629
ENSMUSG00000001151	Pcnt	pericentrin (kendrin) [Source:MGI Symbol;Acc:MGI:102722]	1.14787	0.0379286
ENSMUSG00000034832	Tet3	tet methylcytosine dioxygenase 3 [Source:MGI Symbol;Acc:MGI:2446229]	1.14724	0.0163454
ENSMUSG00000062209	Erbb4	v-erb-a erythroblastic leukemia viral oncogene homolog 4 (avian) [Source:MGI Symbol;Acc:MGI:104771]	1.14575	0.0440668
ENSMUSG00000025586	Cpeb1	cytoplasmic polyadenylation element binding protein 1 [Source:MGI Symbol;Acc:MGI:108442]	1.14431	0.0302853
ENSMUSG00000038664	Herc1	hect (homologous to the E6-AP (UBE3A) carboxyl terminus) domain and RCC1 (CHC1)-like domain (RLD) 1 [Source:MGI Symbol;Acc:MGI:2384589]	1.14186	0.0389939
ENSMUSG00000035329	Fbxo33	F-box protein 33 [Source:MGI Symbol;Acc:MGI:1917861]	1.14055	0.0255366
ENSMUSG00000025278	Flnb	filamin, beta [Source:MGI Symbol;Acc:MGI:2446089]	1.13459	0.0463329
ENSMUSG00000045671	Spred2	sprouty-related, EVH1 domain containing 2 [Source:MGI Symbol;Acc:MGI:2150019]	1.13113	0.0234271
ENSMUSG00000043460	Elfn2	leucine rich repeat and fibronectin type III, extracellular 2 [Source:MGI Symbol;Acc:MGI:3608416]	1.12749	0.018851
ENSMUSG00000026812	Tsc1	tuberous sclerosis 1 [Source:MGI Symbol;Acc:MGI:1929183]	1.11766	0.0174924
ENSMUSG00000038375	Trp53inp2	transformation related protein 53 inducible nuclear protein 2 [Source:MGI Symbol;Acc:MGI:1915978]	-1.11648	0.0379286
ENSMUSG00000050953	Gja1	gap junction protein, alpha 1 [Source:MGI Symbol;Acc:MGI:95713]	-1.12371	0.0440668
ENSMUSG00000026701	Prdx6	peroxiredoxin 6 [Source:MGI Symbol;Acc:MGI:894320]	-1.12446	0.0430731
ENSMUSG00000025745	Hadha	hydroxyacyl-Coenzyme A dehydrogenase/3-ketoacyl-Coenzyme A thiolase/enoyl-Coenzyme A hydratase (trifunctional protein), alpha subunit [Source:MGI Symbol;Acc:MGI:2135593]	-1.13329	0.0186853
ENSMUSG00000008035	Mid1ip1	Mid1 interacting protein 1 (gastrulation specific G12-like (zebrafish)) [Source:MGI Symbol;Acc:MGI:1915291]	-1.14246	0.0379286
ENSMUSG00000029838	Ptn	pleiotrophin [Source:MGI Symbol;Acc:MGI:97804]	-1.15424	0.0157245
ENSMUSG00000032349	Elovl5	ELOVL family member 5, elongation of long chain fatty acids (yeast) [Source:MGI Symbol;Acc:MGI:1916051]	-1.15553	0.0110467
ENSMUSG00000053062	Jam2	junction adhesion molecule 2 [Source:MGI Symbol;Acc:MGI:1933820]	-1.17152	0.011024
ENSMUSG00000035674	Ndufa3	NADH dehydrogenase (ubiquinone) 1 alpha subcomplex, 3 [Source:MGI Symbol;Acc:MGI:1913341]	-1.17357	0.0217971
ENSMUSG00000003528	Slc25a1	solute carrier family 25 (mitochondrial carrier, citrate transporter), member 1 [Source:MGI Symbol;Acc:MGI:1345283]	-1.17533	0.0186853
ENSMUSG00000035314	Gdpd5	glycerophosphodiester phosphodiesterase domain containing 5 [Source:MGI Symbol;Acc:MGI:2686926]	-1.17541	0.0287152
ENSMUSG00000010064	Slc38a3	solute carrier family 38, member 3 [Source:MGI Symbol;Acc:MGI:1923507]	-1.17667	0.0481092
ENSMUSG00000026879	Gsn	gelsolin [Source:MGI Symbol;Acc:MGI:95851]	-1.18252	0.00705864
ENSMUSG00000031775	Pllp	plasma membrane proteolipid [Source:MGI Symbol;Acc:MGI:1915051]	-1.18484	0.033353
ENSMUSG00000020099	Unc5b	unc-5 homolog B (C. elegans) [Source:MGI Symbol;Acc:MGI:894703]	-1.18597	0.0210712
ENSMUSG00000032060	Cryab	crystallin, alpha B [Source:MGI Symbol;Acc:MGI:88516]	-1.18827	0.00167948
ENSMUSG00000000202	Btbd17	BTB (POZ) domain containing 17 [Source:MGI Symbol;Acc:MGI:1919264]	-1.19932	0.0198742
ENSMUSG00000006517	Mvd	mevalonate (diphospho) decarboxylase [Source:MGI Symbol;Acc:MGI:2179327]	-1.20804	0.0481092
ENSMUSG00000040759	Cmtm5	CKLF-like MARVEL transmembrane domain containing 5 [Source:MGI Symbol;Acc:MGI:2447164]	-1.21205	0.00384461
ENSMUSG00000006782	Cnp	2',3'-cyclic nucleotide 3' phosphodiesterase [Source:MGI Symbol;Acc:MGI:88437]	-1.216	0.0102924
ENSMUSG00000033579	Fa2h	fatty acid 2-hydroxylase [Source:MGI Symbol;Acc:MGI:2443327]	-1.21635	0.0414183
ENSMUSG00000011884	Gltp	glycolipid transfer protein [Source:MGI Symbol;Acc:MGI:1929253]	-1.22217	0.0234271
ENSMUSG00000020432	Tcn2	transcobalamin 2 [Source:MGI Symbol;Acc:MGI:98534]	-1.22546	0.0217971
ENSMUSG00000044986	Tst	thiosulfate sulfurtransferase, mitochondrial [Source:MGI Symbol;Acc:MGI:98852]	-1.2312	0.00522396
ENSMUSG00000018102	Hist1h2bc	histone cluster 1, H2bc [Source:MGI Symbol;Acc:MGI:1915274]	-1.24028	0.0286306
ENSMUSG00000036634	Mag	myelin-associated glycoprotein [Source:MGI Symbol;Acc:MGI:96912]	-1.25042	0.00167948
ENSMUSG00000037010	Apln	apelin [Source:MGI Symbol;Acc:MGI:1353624]	-1.25121	0.00426467
ENSMUSG00000022122	Ednrb	endothelin receptor type B [Source:MGI Symbol;Acc:MGI:102720]	-1.26221	0.0110467
ENSMUSG00000013523	Bcas1	breast carcinoma amplified sequence 1 [Source:MGI Symbol;Acc:MGI:1924210]	-1.26621	3.10763e-05
ENSMUSG00000032854	Ugt8a	UDP galactosyltransferase 8A [Source:MGI Symbol;Acc:MGI:109522]	-1.2684	0.0379286
ENSMUSG00000027215	Cd82	CD82 antigen [Source:MGI Symbol;Acc:MGI:104651]	-1.27213	0.00578819
ENSMUSG00000024411	Aqp4	aquaporin 4 [Source:MGI Symbol;Acc:MGI:107387]	-1.27632	0.000586474
ENSMUSG00000027962	Vcam1	vascular cell adhesion molecule 1 [Source:MGI Symbol;Acc:MGI:98926]	-1.28112	0.0158389
ENSMUSG00000020932	Gfap	glial fibrillary acidic protein [Source:MGI Symbol;Acc:MGI:95697]	-1.30544	0.00128026
ENSMUSG00000070392	Gm20634	predicted gene 20634 [Source:MGI Symbol;Acc:MGI:5313081]	-1.31566	0.0186853
ENSMUSG00000043448	Gjc2	gap junction protein, gamma 2 [Source:MGI Symbol;Acc:MGI:2153060]	-1.34298	0.000586474
ENSMUSG00000018459	Slc13a3	solute carrier family 13 (sodium-dependent dicarboxylate transporter), member 3 [Source:MGI Symbol;Acc:MGI:2149635]	-1.363	0.0137965
ENSMUSG00000050666	Vstm4	V-set and transmembrane domain containing 4 [Source:MGI Symbol;Acc:MGI:2444633]	-1.38817	0.0379286
ENSMUSG00000026697	Myoc	myocilin [Source:MGI Symbol;Acc:MGI:1202864]	-1.38944	0.00167948
ENSMUSG00000027848	Olfml3	olfactomedin-like 3 [Source:MGI Symbol;Acc:MGI:1914877]	-1.41038	7.02365e-06
ENSMUSG00000039323	Igfbp2	insulin-like growth factor binding protein 2 [Source:MGI Symbol;Acc:MGI:96437]	-1.45281	0.000903667
ENSMUSG00000044734	Serpinb1a	serine (or cysteine) peptidase inhibitor, clade B, member 1a [Source:MGI Symbol;Acc:MGI:1913472]	-1.48467	0.0110467
ENSMUSG00000019874	Fabp7	fatty acid binding protein 7, brain [Source:MGI Symbol;Acc:MGI:101916]	-1.58138	0.00126596
ENSMUSG00000069516	Lyz2	lysozyme 2 [Source:MGI Symbol;Acc:MGI:96897]	-1.69863	0.00426626
ENSMUSG00000020914	Top2a	topoisomerase (DNA) II alpha [Source:MGI Symbol;Acc:MGI:98790]	-1.70165	0.0217971
ENSMUSG00000031506	Ptpn7	protein tyrosine phosphatase, non-receptor type 7 [Source:MGI Symbol;Acc:MGI:2156893]	-1.73279	0.0463329
ENSMUSG00000035551	Igfbpl1	insulin-like growth factor binding protein-like 1 [Source:MGI Symbol;Acc:MGI:1933198]	-2.32568	0.0227982
ENSMUSG00000021803	Cdhr1	cadherin-related family member 1 [Source:MGI Symbol;Acc:MGI:2157782]	-2.75172	0.0379286
